# Supplementary material for: In Vitro Insights into the Role of 7,8-Epoxy-11-Sinulariolide Acetate Isolated from Soft Coral Sinularia siaesensis in the Potential Attenuation of Inflammation and Osteoclastogenesis
Source: Mar Drugs. 2024 Feb 19;22(2):95. doi: 10.3390/md22020095 (PMC10890379; doi:10.3390/md22020095)
Supplement: Supplementary file 1 [file marinedrugs-22-00095-s001.zip]

Archive with 1 entries (1 files):
- marinedrugs-2831850-supplementary.pdf
